# Supplementary material for: Myocardial global longitudinal strain: An early indicator of cardiac interstitial fibrosis modified by spironolactone, in a unique hypertensive rat model
Source: PLoS One. 2019 Aug 12;14(8):e0220837. doi: 10.1371/journal.pone.0220837 (PMC6690508; doi:10.1371/journal.pone.0220837)
Supplement: S1 Dataset — (XLSX) [file pone.0220837.s001.xlsx]

## Sheet: SBP
Systolic blood pressure (RAW) - mmHg
Normotensive			Hypertensive			Hypt + spironolactone
N1	N2	N3	H1	H2	H3	H+SP1	H+SP2	H+SP3
96	92	82	182	209	163	147	198	184
105	100	118	178	201	184	200	190	189
103	91	111	199	171	191	196	226	168
99	93	82	183	201	203	230	221	189
94	88	91	178	184	186	166	184	190
102	88	91	189	168	166	200	176	199
89	89	117	197	225	216	193	221	182
80	86	76	165	156	229	195	218	171
86	92	102	172	210	161	150	176	186
105	104	113	190	181	187	180	177	202
100	91	102	194	173	199	186	204	184
104	118	77	182	173	216	189	209	167
89	90	88	176	191	190	130	185	175
102	96	87	176	183	189	222	176	201
88	86	117	179	215	201	180	208	196
91	88	66	164	155	204	189	210	161
99	99	98	167	199	150	168	180	180
97	103	113	179	179	184	206	173	213
94	92	97	185	187	219	181	215	161
100	112	89	175	212	212	190	216	177
97	89	84	165	202	186	164	180	173
84	91	81	165	177	187	212	173	202
95	87	115	178	204	197	184	198	185
87	88	85	166	156	194	192	200	171
95	101	100	164	201	162	158	173	175
95	100	100	194	177	188	176	171	220
89	81	97	194	200	209	184	208	181
106	108	82	171	209	233	133	194	183
93	92	86	159	197	184	178	187	181
91	96	79	163	183	176	165	177	211
92	89	115	184	188	199	204	200	183
88	91	84	162	158	203	197	197	163
94	102	83	158	200	149	182	197	184
97	102	102	183	173	188	179	204	167
93	90	96	180	198	209	184	197	204
112	104	83	170	220	235	148	198	176
89	91	89	160	199	189	183		190
101	95	78	157	190	199	169		168
92	86	110	175	190	201
87	89	79	165	152	195
85	99	93	159	203	153
90	101	106	193	169	191
107	87	99	192	199	219
86	107	78	169	216	238
92	97	91	159	200	186
102	94	76	160	187	209
87	86	109	168	191	205
89	85	74	158	154	189
99	95	74	160	197	165
94	101	82	202	167	187
85	92	95	188	194	221
103	99	81	167	220	225
87	95	93	153	200	183
83	90	79	155	190	210
90	84	109	168	193	211
80	85	81	164	152	180
96	99	103	154	200	169
105	102	93	180	167	175
90	92	76	181	198	219
84	100	78	167	224	228
85	99	80	154	180	188
94	92	107	155	189	210
87	85	68	175	191	208
89	86	106	169	138	178
99	97	97	159	203	174
96	104	77	201	166	188
89	94	83	189	211	227
103	99	81	166	229	219
87	104	106	153	192	191
83	91	84	152	187	220
94	84	103	168	176	206
92	87	97	159	140	175
96	103	85	158	203	170
105	113	80	200	168	183
90	88	104	187	201	236
88	95	76	163	223	209
92	99		150	195	196
	92		159	186	205
	79		173	183	218
	80		169	139	180

## Sheet: LVEF
LVEF (tometc) (%) - individual means
N1	N2	N3	H1	H2	H3	H+SP1	H+SP2	H+SP3
81.1167	84.9633	77.4867	82.1267	71.1867	52.4267	82.2767	78.1233	73.5767
87.0267	84.5533	82.53	78.76	77.51	71.7967	83.0567	78.2967	67.1733
83.03	84.62	79.99	82.8967	66.9567	60.9633	82.2867	74.6667	75.6833
*	82.5067	81.1633	83.2533	69.41	62.73	84.0733	75.7633	69.6567
*	84.9633	82.2967	82.38	75.9867	68.59
*	83.7167	81.2767	80.4533	71.4633	69.81
*	*	75.67	80.9433	72.0233	75.2267
			79.51	76.5	70.4867
* = missing data

## Sheet: ESV
ESV (ul)
N1	N2	N3	H1	H2	H3	H+SP1	H+SP2	H+SP3
70	40	66.667	50	76.667	100	53.333	73.333	83.333
43.333	43.333	53.333	66.667	70	70	43.333	60	90
36.667	43.333	53.333	43.333	80	103.333	46.667	83.333	66.667
*	43.333	53.333	43.333	86.667	86.667	36.667	70	80
*	46.667	43.333	46.667	73.333	86.667
*	43.333	63.333	60	83.333	80
*	*	73.333	63.333	80	83.333
			53.333	63.333	80
* = missing data

## Sheet: eGLS
Endocardial global longitudinal strain (%)
N1	N2	N	H1	H2	H	H+SP1	H+SP2	H+SP
-28.7267	-31.5967	-24.06	-31.55	-20.8533	-15.6033	-29.5867	-26.1567	-22.8767
-31.49	-29.1567	-24.9367	-27.8933	-22.7467	-16.32	-31.0267	-25.8267	-20.8767
-31.0467	-30.52	-32.0067	-28.0133	-23.4933	-17.0033	-32.5467	-24.4033	-22.7433
*	-29.7267	-29.83	-31.9	-20.46	-17.6933	-29.64	-24.7233	-18.7367
*	-30.1733	-26.8433	-26.5433	-22.9667	-19.7833
*	-29.0233	-26.4233	-27.46	-22.49	-23.3933
*	*	-23.5267	-26.72	-22.7833	-22.4533
			-30.8633	-25.4467	-19.15
* = Missing data

## Sheet: mGLS
N1	N2	N	H1	H2	H	H+SP1	H+SP2	H+SP
-18.3833	-19.0433	-14.5367	-18.3267	-13.2267	-10.2367	-19.31	-15.4033	-12.6433
-19.4767	-18.2867	-16.1767	-16.1867	-13.4633	-8.36	-18.2333	-14.6733	-12.7533
-19.9433	-18.4033	-20.1967	-13.9367	-15.9333	-10.94	-18.59	-14.2833	-13.7533
*	-20.4133	-20.56	-17.44	-12.53	-9.40667	-18.4433	-14.3367	-12.0567
*	-18.11	-16.5833	-15.6767	-13.5967	-10.2233
*	-18.4467	-17.0233	-16.07	-13.59	-14.0733
*	*	-15.3667	-16.4133	-14.5933	-12.4433
			-18.5867	-14.6633	-11.3967
* = missing data

## Sheet: Fibrosis
Raw cardiac fibrosis (%) - 6mm from apex
N3	H1	H3	H+SP1	H+SP3
0.0316	0.028	0.0731	0.0258	0.0805
0.0397	0.0337	0.102	0.0244	0.0562
0.019	0.0186	0.0863	0.0297	0.0563
0.0359	0.0157	0.1057	0.0185	0.0449
0.0132	0.02	0.0965	0.0324	0.0592
0.0114	0.0529	0.0673	0.0253	0.0307
0.0228	0.0404	0.0715	0.0237	0.0287
0.026	0.0262	0.1001	0.034	0.0263
0.0215	0.0313	0.0706	0.0242	0.0477
0.0214	0.0533	0.1485	0.0305	0.0356
0.0253	0.0769	0.0587	0.0442	0.0433
0.0182	0.0841	0.0622	0.0203	0.0491
0.0227	0.044	0.1346	0.0273	0.0718
0.0204	0.019	0.0857	0.0568	0.0566
0.0262	0.0494	0.0752	0.0348	0.0496
0.0269	0.0331	0.0909	0.0196	0.0572
0.0197	0.0347	0.0935	0.0143	0.0526
0.0278	0.0262	0.0763	0.028	0.0449
0.02	0.0671	0.0809	0.0208	0.0876
0.0204	0.0962	0.0711	0.0135	0.0301
0.0323	0.024	0.0543	0.0496	0.0478
0.0219	0.0411	0.1206	0.0457	0.0529
0.0259	0.0361	0.1045	0.0391	0.0557
0.0259	0.0391	0.0784	0.0358	0.034
0.0232	0.0397	0.0622	0.0453	0.0407
0.0287	0.014	0.0929	0.0397	0.0532
0.0383	0.0326	0.0974	0.0483	0.0633
0.027	0.0643	0.0668	0.0539	0.0733
0.0186	0.0878	0.0907	0.0492	0.046
0.0206	0.0349	0.1568	0.0212	0.051
0.0213	0.0589	0.0562	0.0276	0.0481
0.0167	0.0525	0.0523	0.0154	0.044
0.0372	0.0679	0.0949	0.0237	0.0343
0.0248	0.0608	0.0604	0.0241	0.0403
0.022	0.0488	0.0704	0.0333	0.0366
0.0233	0.0463	0.1054	0.0281	0.0378
0.0221	0.069	0.0487	0.0175	0.04
0.0223	0.0282	0.0458	0.0166	0.0469
0.0194	0.04	0.069	0.0162	0.0395
0.0238	0.0382	0.0708	0.0148	0.0463
0.026		0.0527
0.0189		0.067
0.0242		0.0553
0.0436		0.0535
0.0225		0.0688
0.0246		0.0604
0.0263		0.0509
0.0249		0.066
0.0148		0.0729
0.019		0.0885
0.0259		0.09
0.0267		0.0793
0.0318		0.1029
0.0304		0.1171
0.0345		0.091
0.0217		0.1394
0.0305		0.2251
0.0255		0.0966
0.0345		0.1342
0.0336		0.1227
0.022		0.0742
0.0259		0.064
0.0289		0.0689
0.0222		0.0837
0.0175		0.077
0.0119		0.0774
0.0208		0.1098
0.0106		0.112
0.0143		0.0919
0.026		0.0875
0.0318		0.0885
0.0268		0.0921
0.0282		0.0847
0.0252		0.0992
0.0344		0.22
0.0277		0.0833
0.0302		0.0862
0.0272		0.099
0.0309		0.0954
0.0368		0.0793
